# Supplementary material for: A Systematic Review on Healthcare Analytics: Application and Theoretical Perspective of Data Mining
Source: Healthcare (Basel). 2018 May 23;6(2):54. doi: 10.3390/healthcare6020054 (PMC6023432; doi:10.3390/healthcare6020054)
Supplement: Supplementary file 1 [file healthcare-06-00054-s001.zip]

Archive with 5 entries (4 files):
- healthcare-303796-supplementary/
- healthcare-303796-supplementary/S1_PRISMA 2009 checklist.doc
- healthcare-303796-supplementary/S2_Modified checklists and comparison.docx
- healthcare-303796-supplementary/S3_Study characteristics.docx
- healthcare-303796-supplementary/S4_Classification of reviewed papers.docx
